# Supplementary material for: Lirioresinol B dimethyl ether inhibits NF-κB and COX-2 and activates IκBα expression in CCl4-induced hepatic fibrosis
Source: BMC Complement Med Ther. 2020 Feb 11;20:49. doi: 10.1186/s12906-020-2839-3 (PMC7076869; doi:10.1186/s12906-020-2839-3)
Supplement: Supplementary file 1 — Additional file 1. SI values calculation file. [file 12906_2020_2839_MOESM1_ESM.xlsx]

## Sheet: Plate 1 - Sheet1
Software Version	3.02.1
Experiment File Path:	HEK-293
Protocol File Path:
Plate Number	Plate 1
Date	2019-10-15
Time	13:17:36
Reader Type:	Synergy Neo2
Reader Serial Number:	1703236
Reading Type	Reader
Procedure Details
Plate Type	96 WELL PLATE
Eject plate on completion
Read	Absorbance Endpoint
	Full Plate
	Wavelengths: 570
	Read Speed: Normal, Delay: 50 msec, Measurements/Data Point: 8
Shake	Linear: 5:00 (MM:SS)
	Frequency: 567 cpm (3 mm)
Layout
		1	2	3	4	5	6	7	8	9	10	11	12
	A	SPL1	SPL7	SPL13	SPL19	SPL25	SPL31	SPL37	SPL43	SPL49	SPL55	SPL61	SPL67	Well ID
	B	SPL2	SPL8	SPL14	SPL20	SPL26	SPL32	SPL38	SPL44	SPL50	SPL56	SPL62	SPL68	Well ID
	C	SPL3	SPL9	SPL15	SPL21	SPL27	SPL33	SPL39	SPL45	SPL51	SPL57	SPL63	SPL69	Well ID
	D	SPL4	SPL10	SPL16	SPL22	SPL28	SPL34	SPL40	SPL46	SPL52	SPL58	SPL64	SPL70	Well ID
	E	SPL5	SPL11	SPL17	SPL23	SPL29	SPL35	SPL41	SPL47	SPL53	SPL59	SPL65	SPL71	Well ID
	F	SPL6	SPL12	SPL18	SPL24	SPL30	SPL36	SPL42	SPL48	SPL54	SPL60	SPL66	SPL72	Well ID
	G	CTL1	CTL1	CTL1	CTL1	CTL1	CTL1	CTL1	CTL1	CTL1	CTL1	CTL1	CTL1	Well ID
	H	CTL1	CTL1	CTL1	CTL1	CTL1	CTL1	CTL1	CTL1	CTL1	CTL1	CTL1	CTL1	Well ID
Results
Actual Temperature:	22.7
		1	2	3	4	5	6	7	8	9	10	11	12
	A	0.425	0.523	0.475	0.461	0.468	0.452	0.403	0.459	0.461	0.501	0.411	0.425	570
	B	0.44	0.439	0.451	0.459	0.399	0.387	0.444	0.441	0.403	0.415	0.441	0.449	570
	C	0.441	0.451	0.459	0.511	0.391	0.428	0.411	0.409	0.421	0.442	0.414	0.418	570
	D	0.401	0.421	0.435	0.422	0.481	0.461	0.431	0.399	0.451	0.411	0.434	0.391	570
	E	0.416	0.411	0.441	0.375	0.423	0.389	0.389	0.362	0.381	0.347	0.411	0.398	570
	F	0.399	0.421	0.428	0.342	0.375	0.397	0.328	0.388	0.364	0.3782	0.328	0.339	570
	G	0.317	0.291	0.475	0.456	0.312	0.363	0.245	0.452	0.23	0.229	0.534	0.397	570
	H	0.353	0.297	0.332	0.297	0.377	0.291	0.266	0.293	0.421	0.374	0.395	0.426	570
		LBDE
5	0.441	0.448	0.441
10	0.44	0.439	0.451	80	92.0354	90.9292	85.8407
20	0.441	0.451	0.439	40	88.7168	93.1416	96.2389
40	0.401	0.421	0.435	20	97.5664	99.7788	97.1239
80	0.416	0.411	0.388	10	97.3451	97.1239	99.7788
				5	97.5664	99.115	97.5664
5	97.5664	99.115	97.5664	0	100	100	100
10	97.3451	97.1239	99.7788
20	97.5664	99.7788	97.1239
40	88.7168	93.1416	96.2389
80	92.0354	90.9292	85.8407
